# Supplementary material for: Eliciting the impacts of cellular noise on metabolic trade-offs by quantitative mass imaging
Source: Nat Commun. 2019 Feb 19;10:848. doi: 10.1038/s41467-019-08717-w (PMC6381102; doi:10.1038/s41467-019-08717-w)
Supplement: Supplementary file 3 — Source Data [file 41467_2019_8717_MOESM3_ESM.xlsx]

## Sheet: Figure 6b
sample	<non-TAG rCV>	non-TAG rCV SE	<TAG rCV>	TAG rCV SE
M17	0.49927	0.02486	1.1049	0.23535
M28	0.5663	0.02204	0.8515	0.04205
M52	0.4927	0.04929	0.84007	0.03323
M76	0.5062	0.02304	1.05913	0.12029
M100	0.4932	0.02004	1.30103	0.11685
M124	0.559	0.05733	1.24833	0.134
P100	0.41827	0.02205	0.87737	0.04063
		<>: denotes the average between 3 biological replicates
		SE: denotes the standard-error between 3 biological replicates

## Sheet: Figure 7a
productivity bin	<t17>	t17 SE	<t52>	t52 SE	<t124>	t124 SE
0.025	87.9293	2.9161	1.36937	0.97259	0.40998	0.18759
0.075	10.9584	2.73315	2.43632	0.57983	1.24124	0.23047
0.125	0.82123	0.36216	9.18318	3.016	4.80534	0.99638
0.175	0.12438	0.12438	19.6514	2.76618	12.4888	1.88377
0.225	0	0	23.599	0.799	17.8141	2.00744
0.275	0.08333	0.08333	18.8612	2.33577	17.4001	0.83866
0.325	0	0	10.9317	1.89314	12.4388	0.41334
0.375	0	0	6.23838	0.62994	9.73016	1.37154
0.425	0	0	2.81822	0.38702	6.60092	1.09112
0.475	0	0	1.91387	0.29631	4.23768	0.89294
0.525	0	0	1.02632	0.48782	3.80559	0.61118
0.575	0	0	0.75039	0.23324	2.27001	0.55503
0.625	0	0	0.3971	0.13716	1.51595	0.26796
0.675	0	0	0.18465	0.11059	1.36317	0.31087
0.725	0	0	0.10098	0.0518	0.84207	0.32066
0.775	0	0	0.15134	0.07844	1.40941	0.51107
0.825	0	0	0.12091	0.06072	0.676	0.19778
0.875	0	0	0.14478	0.07704	0.51414	0.13205
0.925	0	0	0.12091	0.06072	0.28591	0.0879
0.975	0.08333	0.08333	0	0	0.15066	0.15066
		<>: denotes the average between 3 biological replicates
		SE: denotes the standard-error between 3 biological replicates

## Sheet: Figure 7b
	<Dmean>	Dmean SE	<KS>	KS SE
[M52]-[M17]	0.23617	0.01327	0.96373	0.01002
[M124]-[M17]	0.29037	0.01729	0.97687	0.00295
		<>: denotes the average between 3 biological replicates
		SE: denotes the standard-error between 3 biological replicates

## Sheet: Figure 8a
time	<dTAG> %	dTAG % SE	<dOD> %	dOD % SE	<d-non-TAG> %	non TAG SE
28	239.546	49.4237	93.2568	17.134	-17.4629	3.51706
52	94.5968	16.054	40.2792	3.7503	-3.7003	2.08794
76	14.9913	8.38368	-1.68279	1.20931	-0.62231	0.31475
100	10.8245	1.29584	-0.68443	0.6264	-2.74329	3.02054
124	-6.65206	3.96493	0.63213	0.64364	-6.46165	3.76865
		<>: denotes the average between 3 biological replicates
		SE: denotes the standard-error between 3 biological replicates

## Sheet: Figure 8b
decile	<non-TAG Δ[52hr - 124hr]>	non-TAG Δ[52hr - 124hr] SE	<TAG Δ[100hr-124hr]>	TAG Δ[100hr-124hr] SE
1	-0.0465	0.03264	0.00793	0.01701
2	-0.06543	0.02096	-0.00813	0.02461
3	-0.07937	0.00887	-0.0301	0.04751
4	-0.0906	0.00643	-0.04233	0.04292
5	-0.09773	0.02486	-0.07027	0.03858
6	-0.08283	0.05363	-0.119	0.05885
7	-0.0824	0.06968	-0.1467	0.02752
8	-0.09273	0.07471	-0.23627	0.06793
9	-0.12327	0.11189	-0.34583	0.07483
		<>: denotes the average between 3 biological replicates
		SE: denotes the standard-error between 3 biological replicates

## Sheet: Supplementary Figure 3
(a)	time	<density> (µm^-3/10^-32)	SE density			(b)	time	<volume> (µm^-3)	SE volume
	17	3.3511	0.03426				17	0.0334	0.00239
	28	3.47923	0.02957				28	0.09087	0.00828
	52	3.5066	0.02832				52	0.1507	0.01431
	76	3.52733	0.02451				76	0.18087	0.0121
	100	3.55643	0.0067				100	0.2169	0.01311
	124	3.54927	0.01437				124	0.24623	0.02333
		<>: denotes the average between 3 biological replicates
		SE: denotes the standard-error between 3 biological replicates

## Sheet: Supplementary Figure 9
(a)	time	ensemble median	1stQ	3rdQ	replicate average	replicate SE			(b)	time	ensemble median	1stQ	3rdQ	replicate average	replicate SE
	17	27.2426	19.6586	34.3805	27.2653	1.25802				17	0.05447	0.03176	0.0847	0.05413	0.00587
	28	22.4314	15.5489	29.3422	22.4294	0.54992				28	0.1801	0.11448	0.2637	0.17815	0.01052
	52	21.0059	15.8026	27.2832	21.6142	0.89262				52	0.35071	0.2165	0.5154	0.34466	0.02331
	76	21.3342	15.4033	27.3577	21.4852	0.95108				76	0.39128	0.2164	0.6158	0.39245	0.00209
	100	20.2079	14.8685	25.9251	20.8839	1.03542				100	0.4486	0.2714	0.7106	0.44467	0.00945
	124	19.4049	14.3328	25.5716	19.4593	0.30192				124	0.40543	0.2167	0.6679	0.40608	0.01885

## Sheet: Supplementary Figure 10
	time	ensemble median	1stQ	3rdQ	replicate average	replicate SE
	17	64.0081	45.781	89.3541	65.4955	5.19113
	28	51.2227	31.335	70.2295	52.3884	4.41038
	52	53.6636	34.5784	69.4221	53.1666	2.446
	76	52.2774	32.5078	72.3244	52.3512	4.06974
	100	48.1315	31.2243	66.5776	49.938	3.7287
	124	47.3925	32.1248	69.4278	47.8246	1.00215
